# Supplementary material for: Overexpression of VviPGIP1 and NtCAD14 in Tobacco Screened Using Glycan Microarrays Reveals Cell Wall Reorganisation in the Absence of Fungal Infection
Source: Vaccines (Basel). 2020 Jul 15;8(3):388. doi: 10.3390/vaccines8030388 (PMC7565493; doi:10.3390/vaccines8030388)
Supplement: Supplementary file 1 [file vaccines-08-00388-s001.zip]

Archive with 6 entries (6 files):
- Figure S1.jpg
- Figure S2.jpg
- Figure S3.jpg
- Figure S4.jpg
- Figure S5.jpg
- Figure S6.jpg
